# Supplementary material for: Optimization of SPME–GC–MS and characterization of floral scents from Aquilegia japonica and A. amurensis flowers
Source: BMC Chem. 2021 Apr 22;15(1):26. doi: 10.1186/s13065-021-00754-1 (PMC8063332; doi:10.1186/s13065-021-00754-1)
Supplement: Supplementary file 2 — Additional file 2: Table S1. Comparison of three SPME fibers for the extraction of volatile compounds identified in the flowers of A. amurensis. The character 0, 1, 2, 3 represents the number of times the VOCs have been detected. [file 13065_2021_754_MOESM2_ESM.xlsx]

## Sheet: Table S1
		Molecular formula	Volatile	Mass	RT.	RI		CAR/PDMS	DVB/PDMS	DVB/CAR/PDMS	Fiber
						Measurements value	Reference value				Fiber	DVB/PDMS	DVB/CAR/PDMS
Fatty acid derivatives	Fatty acid derivatives
		C6H12O	Hexanal	100	5.429	817	802.5	3	3	2	3	3	2
		C6H14O	1-Hexanol	102	6.435	843	838	3	3	3	3	3	3
		C8H16O	Octanal	128	13.22	996	1005	3	3	1	3	3	1
		C6H14O	1-Pentanol, 4-methyl-	102	16.931	1071	1069	3	3	3	3	3	3
		C9H18O	1-Nonanal	142	18.573	1104	1104.7	3	3	3	3	3	3
		C10H20O	Decanal	156	23.57	1207	1208	3	0	3	3	0	3
		C12H18O2	Myrtenyl acetate	194	28.682	1320	1306	0	1	3	0	1	3
		C14H20	Bicyclo[4.1.0]heptane, 7-bicyclo[4.1.0]hept-7-ylidene-	188	31.929	1392	1427	2	1	1	2	1	1
		C16H30O4	Pentanoic acid, 2,2,4-trimethyl-3-carboxyisopropyl, isobutyl ester	286	39.84	1584	1581	1	0	1	1	0	1
		C16H30O	2,2,4-Trimethyl-1,3-pentanediol diisobutyrate	286	39.939	1586	1587.5	3	3	3	3	3	3
Benzenoids	Benzenoids
		C6H12O	Cyclobutanol, 2-ethyl-	100	5.796	827	828	3	3	3	3	3	3
		C10H14	O-Cymene	134	14.33	1019	1006	3	3	3	3	3	3
		C10H14	M-Cymene	134	14.715	1026	1024	0	3	0	0	3	0
		C10H16O	(+)-(E)-Limonene oxide	152	20.16	1136	1145.5	2	1	3	2	1	3
		C9H10O2	Benzoic acid, ethyl ester	150	21.47	1163	1170	1	0	1	1	0	1
		C8H8O3	Methyl salicylate	152	22.731	1189	1190	3	2	2	3	2	2
		C11H16O	Thymol methyl ether	164	24.62	1129	1162	0	2	3	0	2	3
		C16H22O4	Diisobutyl phthalate	278	47.531	1871	1870	2	0	2	2	0	2
		C16H22O4	Dibutyl phthalate	278	48.4	1972	1965	2	0	1	2	0	1
monoterpenoids	Monoterpenoids
		C10H16	α-Thujene	136	9.176	911	931	3	3	3	3	3	3
		C10H16	1R-α-Pinene	136	9.495	918	922	3	3	3	3	3	3
		β-Pinene	Benzaldehyde	106	11.56	961	965	3	3	3	3	3	3
		C10H16	(-)-β-Pinene	136	11.765	965	979	3	3	3	3	3	3
		C10H16	β-Myrcene	136	12.47	980	990.5	2	2	1	2	2	1
		C10H16	3-Carene	136	13.431	1000	1021	2	3	3	2	3	3
		C10H16	D-Limonene	136	14.65	1025	1033	3	3	3	3	3	3
		C10H16	trans-Ocimene	136	15.35	1039	1049.3	2	1	2	2	1	2
		C10H16	cis-β-Ocimene	136	15.591	1044	1038.3	2	1	3	2	1	3
		C10H16	γ-Terpinene	136	16.074	1053	1060.9	3	2	3	3	2	3
		C10H16	Terpinolen	136	17.462	1081	1086.8	2	2	3	2	2	3
		C10H18O	Linalool	154	18.22	1096	1098.4	3	2	3	3	2	3
		C10H16	(E,Z)-2,6-Dimethylocta-2,4,6-triene	136	19.84	1130	1129	2	1	2	2	1	2
		C10H16O	2-Isopropenyl-5-methylhex-4-enal	152	22.164	1178	1198	0	0	2	0	0	2
		C10H18O	(-)-Terpinen-4-ol	154	22.236	1179	1175	0	2	1	0	2	1
		C10H18O	α-Terpineol	154	22.96	1194	1193.6	3	2	3	3	2	3
		C10H14O	Verbenone	150	23.45	1204	1204	0	2	1	0	2	1
		C10H14O	3-methyl-6-(1-methylethenyl)-2-cyclohexen-1-one	150	26.347	1267	1279.4	3	3	3	3	3	3
sesquiterpenoids	Sesquiterpenoids
		C15H24	β-Longipinene	204	30.831	1367	1405.1	1	2	1	1	2	1
		C15H24	Longifolene-(V4)	204	30.761	1366	1387	2	0	0	2	0	0
		C15H24	Copaene	204	31.163	1375	1388.3	3	3	3	3	3	3
		C15H24	Zingiberene	204	31.736	1388	1412	3	1	2	3	1	2
		C15H24	1H-Cycloprop[e]azulene, 1a,2,3,4,4a,5,6,7b-octahydro-1,1,4,7-tetramethyl-, [1aR-(1aα,4α,4aβ,7bα)]-	204	32.388	1403	1419	3	2	2	3	2	2
		C15H24	Caryophyllene	204	32.992	1418	1424	2	1	1	2	1	1
		C15H24	α-Caryophyllene	204	34.494	1454	1456	3	3	3	3	3	3
		C15H24	(-)-Alloaromadendrene	204	34.669	1458	1435	3	3	3	3	3	3
		C15H24	γ-Muurolene	204	35.394	1475	1475.3	3	3	3	3	3	3
		C15H22	α-Curcumene	202	35.629	1481	1483	3	1	2	3	1	2
		C15H24	Viridiflorene	204	35.979	1490	1484	0	0	2	0	0	2
		C15H24	α-Muurolene	204	36.311	1498	1501	3	3	3	3	3	3
		C15H24	α-Farnesene	204	36.546	1503	1504	2	0	0	2	0	0
		C15H24	1-Methyl-4-(6-methylhept-5-en-2-yl)cyclohexa-1,3-diene	204	36.715	1505	1480	2	0	0	2	0	0
		C15H24	β-Bisabolene	204	36.727	1507	1506	1	0	2	1	0	2
		C15H24	Cadina-1(10),4-diene	204	37.096	1517	1530.5	3	1	2	3	1	2
		C15H24	β-Sesquiphellandrene	204	37.222	1520	1524	2	0	0	2	0	0
		C15H24O	α-Copaen-11-ol	220	37.989	1538	1537	3	2	2	3	2	2
		C15H26O	Viridiflorol	222	40.107	1589	1580	0	1	2	0	1	2
		C15H26O	α-Bisabolol	222	44.628	1690	1680	3	2	2	3	2	2
