# Supplementary material for: Optimization of SPME–GC–MS and characterization of floral scents from Aquilegia japonica and A. amurensis flowers
Source: BMC Chem. 2021 Apr 22;15(1):26. doi: 10.1186/s13065-021-00754-1 (PMC8063332; doi:10.1186/s13065-021-00754-1)
Supplement: Supplementary file 3 — Additional file 3: Table S2. The correlation between the three repetitions of each fiber in the detection of compounds. (a) DVB/CAR/PDMS; (b) PDMS/DVB; (c) CAR/PDMS. [file 13065_2021_754_MOESM3_ESM.xlsx]

## Sheet: Table S2
(a).		AM16	AM17	AM12
	AM16
	AM17	0.879246
	AM12	0.958398	0.925951
(b).		AM2	AM7	AM8
	AM2
	AM7	0.916914
	AM8	0.975086	0.861673
(c).		AM10	AM11	AM15
	AM10
	AM11	0.809018
	AM15	0.916594	0.95126
