# Supplementary material for: Optimization of SPME–GC–MS and characterization of floral scents from Aquilegia japonica and A. amurensis flowers
Source: BMC Chem. 2021 Apr 22;15(1):26. doi: 10.1186/s13065-021-00754-1 (PMC8063332; doi:10.1186/s13065-021-00754-1)
Supplement: Supplementary file 4 — Additional file 4: Table S3. The correlation between the six replicates in A. japonica. [file 13065_2021_754_MOESM4_ESM.xlsx]

## Sheet: Table S3
	CB1	CB4	CB5	CB6	CB7	CB8
CB1
CB4	0.979226
CB5	0.953447	0.990769
CB6	0.991981	0.986561	0.957498
CB7	0.995905	0.986908	0.968115	0.994336
CB8	0.98465	0.991128	0.978831	0.985948	0.995459
