# Supplementary material for: Optimization of SPME–GC–MS and characterization of floral scents from Aquilegia japonica and A. amurensis flowers
Source: BMC Chem. 2021 Apr 22;15(1):26. doi: 10.1186/s13065-021-00754-1 (PMC8063332; doi:10.1186/s13065-021-00754-1)
Supplement: Supplementary file 5 — Additional file 5: Table S4. All data generated or analyzed during this study. [file 13065_2021_754_MOESM5_ESM.xlsx]

## Sheet: raw_data_1
	RT	CAR/PDMS	DVB/PDMS	DVB/CAR/PDMS	CAR/PDMS			DVB/PDMS			DVB/CAR/PDMS
Fatty acid derivatives					AM10	AM11	AM15	AM2	AM7	AM8	AM16	AM17	AM12
	5.429	3	3	2	0.0312175	0.0322685	0.116582	0.192934	0.684513	0.263977	0	0.288503	0.0311132
	5.796	3	3	3	0.260542	0.337107	0.114318	0.0614843	0.158248	0.312442	0.134816	0.213791	0.0311132
	6.435	3	3	3	10.1788	1.66446	9.20429	4.68341	10.9007	5.64252	1.10691	17.0987	1.62618
	13.22	3	3	1	1.40466	0.334766	0.673457	0.330743	0.274787	0.473303	0	0.94022	0
	16.931	3	3	3	5.71179	0.525559	2.48783	1.07174	1.13595	1.01363	4.12253	3.05054	2.86968
	18.573	3	3	3	0.508498	0.394462	0.404074	0.242757	0.356977	0.10621	0.327579	0.594247	0.299724
	23.57	3	0	3	0.307112	0.198987	0.181098	0	0	0	0.179754	0.357468	0.253054
	31.929	2	1	1	0	0.208351	0.198075	0	0	0.23923	0	0	0.173197
	39.84	1	0	1	0	0	0.0362195	0	0	0	0.0756861	0	0
	39.939	3	3	3	1.1995	0.71284	0.511601	0.267139	0.40482	0.505269	0.434012	0.437927	0.699011
Benzenoids
	21.47	1	0	1	0.171177	0	0	0	0	0	0	0.271262	0
	22.731	3	2	2	0.133418	0.145143	0.201471	0.0604242	0	0.0309349	0.165563	0.11724	0
monoterpenoids
	9.176	3	3	3	0.113279	0.23059	0.216185	0.463253	0.468609	0.664068	0.273179	0.198849	0.171123
	9.495	3	3	3	3.46257	16.2326	11.6197	12.1919	23.3213	5.55177	7.6301	11.9482	14.2685
	11.56	3	3	3	0.333544	0.359346	0.159592	1.26255	1.02186	0.941451	0.631506	0.479305	0.440771
	11.765	3	3	3	5.88674	6.9259	4.95981	7.7131	14.0117	6.58603	5.90115	8.77922	8.98239
	12.47	2	2	1	0	1.22201	0.879455	0.473853	0	0.0536204	1.00521	0	0
	13.431	2	3	3	0	2.52128	0.193548	2.58128	3.43606	1.36835	2.09911	0.0655166	1.82635
	14.33	3	3	3	0.52486	0.250489	0.199207	0.623324	0.289507	1.04044	0.644514	0.221837	0.285205
	14.65	3	3	3	50.5477	25.2596	30.2727	56.0345	38.0751	46.3239	63.995	36.7364	43.5316
	14.715	0	3	0	0	0	0	0.0318022	0.0307472	0.0546516	0	0	0
	15.35	2	1	2	0	0.557162	0.337294	0	0	0.19489	0.0315753	0.0307718	0
	15.591	2	1	3	0	1.07921	0.524051	0	0	0.15983	0.0898772	0.205745	0.0881542
	16.074	3	2	3	0.24418	0.673043	0.410865	0.112368	0	0.214482	0.448204	0.27356	0.246832
	17.462	2	2	3	0	0.403826	0.218449	0.0911664	0	0.183547	0.260171	0.222986	0.208459
	18.22	3	2	3	0.349907	3.33127	2.34295	0.172792	0	1.55087	0.817173	0.398847	0.280019
	19.84	2	1	2	0	0.373392	0.216185	0	0	0.152612	0.170294	0.142527	0
	20.16	2	1	3	0.349907	0	0.141482	0.107068	0	0	0.360692	0.116091	0.121342
	22.164	0	0	2	0	0	0	0	0	0	0.322848	0.0931025	0
	22.236	0	2	1	0	0	0	0.0773854	0	0.109303	0.114712	0	0
	22.96	3	2	3	0.454375	0.841596	0.720995	0.14205	0	0.253666	0.302744	0.265515	0.242683
	23.45	0	2	1	0	0	0	0.13781	0	0.0711502	0.175024	0	0
	24.62	0	2	3	0	0	0	0.0106007	0	0.0484646	0.114712	0.0307718	0.087117
	26.347	3	3	3	1.24355	0.455328	0.725522	0.275619	0.19873	0.24851	0.610219	0.340226	0.461513
	28.682	0	1	3	0	0	0	0	0.276013	0	0.389074	0.15632	0.135861
sesquiterpenoids
	30.831	1	2	1	0	0.407337	0	0.106007	0	0.268102	0	0	0.170086
	30.761	2	0	0	0.146004	0	0.302207	0	0	0	0	0	0
	31.163	3	3	3	1.46256	2.08702	1.64233	1.41202	0.599869	1.76122	0.775782	0.854014	1.66248
	31.736	3	1	2	0.118314	0.297309	0.236559	0	0	0.117552	0.111164	0	0.190828
	32.388	3	2	2	0.314664	0.550139	0.434634	0.0731451	0	0.172204	0.260171	0	0.498849
	32.992	2	1	1	0	0.291457	0.20713	0	0	0.212419	0	0	0.0622265
	34.494	3	3	3	2.01889	8.15845	7.09676	1.90601	0.163155	6.07045	0.851469	0.187354	3.4152
	34.669	3	3	3	0.878543	1.49357	1.57442	0.840639	0.556934	1.90043	0.270814	0.858612	1.19786
	35.394	3	3	3	8.49846	13.723	14.2388	5.24843	3.17477	12.3647	2.91155	10.6895	10.4447
	35.629	3	1	2	0.367528	0.282093	0.452744	0	0	0.120646	0.350048	0	0.659601
	35.979	0	0	2	0	0	0	0	0	0	0	0.114941	0.0995623
	36.311	3	3	3	1.29642	2.29303	2.38936	0.683748	0.425674	1.71482	0.535716	1.83561	1.82842
	36.546	2	0	0	0	0.993762	0.716467	0	0	0	0	0	0
	36.715	2	0	0	0	0.503319	0.339558	0	0	0	0	0	0
	36.727	1	0	2	0.0943993	0	0	0	0	0	0.170294	0	0.264462
	37.096	3	1	2	0.112021	0.360517	0.30447	0	0	0.131989	0	0.266664	0.217793
	37.222	2	0	0	0	0.293798	0.0928125	0	0	0	0	0	0
	37.989	3	2	2	0.436754	0.861495	0.676852	0.184453	0	0.552703	0	0.726429	0.533073
	40.107	0	1	2	0	0	0	0.0720851	0	0	0	0.390801	0.0601522
	44.628	3	2	2	0.835749	2.13384	1.0232	0.0604242	0	0.253666	0.828999	0	1.33372

## Sheet: raw_data_2
RT	AM16	AM17	AM12	CB1	CB4	CB5	CB6	CB7	CB8
5.429	0	0.288503	0.0311132	0.3721	0.921257	0.710451	0.776043	0.800533	0.528421
5.548	0	0	0	0.178166	0.0310559	0.0306611	0.519518	0.410676	0.137927
5.68	0	0	0	0.900292	5.67557	6.74717	3.16884	4.56285	7.80451
5.796	0.134816	0.213791	0.0311132	0	0	0	0	0	0
6.435	1.10691	17.0987	1.62618	7.56655	11.0765	14.7609	6.74511	8.28543	9.19453
8.01	0	0	0	0.19078	0.0310559	0.0306611	0	0	0
9.176	0.273179	0.198849	0.171123	0	0	0	0	0	0
9.495	7.6301	11.9482	14.2685	4.29807	2.53979	3.28584	1.14251	1.5916	1.7017
10.87	0	0	0	0.00157669	0.831663	0.0306611	0.551853	0	0
11.56	0.631506	0.479305	0.440771	0.901869	0.722593	1.14391	1.14251	1.02953	0.780989
11.765	5.90115	8.77922	8.98239	1.32127	0.617417	1.41879	0.359998	0.397428	0.390494
12.47	1.00521	0	0	1.09265	4.40567	5.91408	2.7916	1.50455	1.07475
13.22	0	0.94022	0	1.87942	1.91068	2.3724	0	1.16768	1.14103
13.34	0	0	0	0.930249	7.77907	7.83188	3.60429	4.0462	6.71005
13.431	2.09911	0.0655166	1.82635	0	0	0	0	0	0
14.16	0	0	0	0	1.10434	0	1.3861	0	0.0302694
14.33	0.644514	0.221837	0.285205	0.345296	0	0.0306611	0	0	0
14.65	63.995	36.7364	43.5316	70.4309	49.2473	44.7056	62.9975	64.7959	57.0534
15.35	0.0315753	0.0307718	0	0	0	0	0	0	0
15.591	0.0898772	0.205745	0.0881542	0	0	0	0	0	0
16.074	0.448204	0.27356	0.246832	0.145056	0.216193	0	0.0307999	0	0
16.931	4.12253	3.05054	2.86968	4.77738	3.06956	3.43173	2.41436	5.0322	6.39121
17.462	0.260171	0.222986	0.208459	0	0	0	0	0	0
18.22	0.817173	0.398847	0.280019	0.0851414	0.0310559	0.0232588	0.0307999	0.0227102	0.0302694
18.32	0	0	0	0.0310341	0.358375	0.45249	0.817001	0.187359	0.340339
18.573	0.327579	0.594247	0.299724	0.0236504	0.617417	0.556097	0.566943	0.613175	0.553499
18.73	0	0	0	0	0.259043	0	0.379399	0	0
19.45	0	0	0	0.0993317	0.112966	0.181842	0.0307999	0.113551	0.274063
19.84	0.170294	0.142527	0	0	0	0	0	0	0
20.16	0.360692	0.116091	0.121342	0.444628	0.446021	0.200872	0.629457	0.210069	0.204203
21.47	0	0.271262	0	0	0	0	0	0	0
22.164	0.322848	0.0931025	0	0	0	0	0	0	0
22.236	0.114712	0	0	0	0	0	0	0	0
22.731	0.165563	0.11724	0	0.279075	0	0	0.0307999	0.147616	0.295558
22.96	0.302744	0.265515	0.242683	0	0	0	0	0	0
23.08	0	0	0	0	3.36561	0	5.37626	0	0
23.45	0.175024	0	0	0	0	0	0	0	0
23.57	0.179754	0.357468	0.253054	0.222314	0.53951	0.518037	0.308262	0.31605	0.279436
24.62	0.114712	0.0307718	0.087117	0	0	0	0	0	0
26.347	0.610219	0.340226	0.461513	0	0.428492	0	0.847181	0.73051	0.863386
28.682	0.389074	0.15632	0.135861	0	0	0	0	0	0
28.91	0	0	0	1.85261	1.74708	3.10611	1.25891	1.77329	2.39312
30.831	0	0	0.170086	0	0	0	0	0	0
31.163	0.775782	0.854014	1.66248	0	0	0	0	0	0
31.736	0.111164	0	0.190828	0	0	0	0	0	0
31.929	0	0	0.173197	0	0	0	0	0	0
32.388	0.260171	0	0.498849	0	0	0	0	0	0
32.992	0	0	0.0622265	0	0	0	0	0	0
34.494	0.851469	0.187354	3.4152	0	0	0	0	0	0
34.669	0.270814	0.858612	1.19786	0	0	0	0	0	0
35.394	2.91124	10.6895	10.4447	0	0	0	0	0	0
35.629	0.350048	0	0.659601	0	0	0	0	0	0
35.979	0	0.114941	0.0995623	0	0	0	0	0	0
36.311	0.535716	1.83561	1.82842	0	0	0	0	0	0
36.727	0.170294	0	0.264462	0	0	0	0	0	0
37.096	0	0.266664	0.217793	0	0	0	0	0	0
37.989	0	0.726429	0.533073	0	0	0	0	0	0
39.84	0.0756861	0	0	0	0	0	0	0	0
39.939	0.434012	0.437927	0.699011	0.848261	1.14914	1.43147	1.33221	1.63107	1.21806
40.107	0	0.390801	0.0601522	0	0	0	0	0	0
44.628	0.828999	0	1.33372	0	0	0	0	0	0
48.07	0	0	0	0.78204	0.765442	1.08471	0.760954	0.630188	0.609028
